# Supplementary material for: Novel Nasal Epithelial Cell Markers of Parkinson’s Disease Identified Using Cells Treated with α-Synuclein Preformed Fibrils
Source: J Clin Med. 2020 Jul 6;9(7):2128. doi: 10.3390/jcm9072128 (PMC7408990; doi:10.3390/jcm9072128)
Supplement: Supplementary file 1 [file jcm-09-02128-s001.zip]

Archive with 3 entries (3 files):
- supplementary materials-final.pdf
- Supplementary Table S1.xls
- Supplementary Table S2.xlsx
