# Supplementary material for: Novel Nasal Epithelial Cell Markers of Parkinson’s Disease Identified Using Cells Treated with α-Synuclein Preformed Fibrils
Source: J Clin Med. 2020 Jul 6;9(7):2128. doi: 10.3390/jcm9072128 (PMC7408990; doi:10.3390/jcm9072128)
Supplement: Supplementary file 1 [file jcm-09-02128-s001.zip › Supplementary Table S1.xls]

## Sheet: ClueGO Results
GOID	GOTerm	Ontology Source	Term PValue	Term PValue Corrected with Bonferroni step down	Group PValue	Group PValue Corrected with Bonferroni step down	GOLevels	GOGroups	% Associated Genes	Nr. Genes	Associated Genes Found
GO:0031424	keratinization	GO_BiologicalProcess-EBI-UniProt-GOA_27.02.2019_00h00	1.1756e-05	0.000764137	1.1756e-05	1.1756e-05	[2, 6, 7, 8]	Group0	5.46218	13	[KRT34, KRT37, KRT6B, KRT6C, KRTAP1-5, KRTAP10-2, KRTAP19-8, KRTAP20-1, KRTAP4-7, KRTAP5-6, KRTAP5-8, KRTAP9-4, SPRR2F]
GO:0009593	detection of chemical stimulus	GO_BiologicalProcess-EBI-UniProt-GOA_27.02.2019_00h00	9.48622e-11	6.64035e-09	2.15529e-09	4.31059e-09	[3]	Group1	5.26316	29	[DAPL1, DRGX, OR10A4, OR10AD1, OR13D1, OR1A1, OR1D2, OR1D5, OR1E2, OR2A2, OR2AG1, OR2B3, OR2T4, OR4A16, OR4C3, OR51B6, OR51E2, OR52D1, OR52N1, OR5M1, OR6C74, OR6C75, OR7G3, OR9A2, TAS2R39, TAS2R42, TAS2R43, TRPV1, VTRNA1-1]
GO:0050906	detection of stimulus involved in sensory perception	GO_BiologicalProcess-EBI-UniProt-GOA_27.02.2019_00h00	9.40059e-10	6.3924e-08	2.15529e-09	4.31059e-09	[3, 5]	Group1	4.92091	28	[DAPL1, OR10A4, OR10AD1, OR13D1, OR1A1, OR1D2, OR1D5, OR1E2, OR2A2, OR2AG1, OR2B3, OR2T4, OR4A16, OR4C3, OR51B6, OR51E2, OR52D1, OR52N1, OR5M1, OR6C74, OR6C75, OR7G3, OR9A2, TAS2R39, TAS2R42, TAS2R43, TRPV1, VTRNA1-1]
GO:0007606	sensory perception of chemical stimulus	GO_BiologicalProcess-EBI-UniProt-GOA_27.02.2019_00h00	1.4507e-10	1.00098e-08	2.15529e-09	4.31059e-09	[5]	Group1	5.16934	29	[DAPL1, OR10A4, OR10AD1, OR13D1, OR1A1, OR1D2, OR1D5, OR1E2, OR2A2, OR2AG1, OR2B3, OR2T4, OR4A16, OR4C3, OR51B6, OR51E2, OR52D1, OR52N1, OR5M1, OR6C74, OR6C75, OR7G3, OR9A2, SCNN1B, TAS2R39, TAS2R42, TAS2R43, TRPV1, VTRNA1-1]
GO:0050907	detection of chemical stimulus involved in sensory perception	GO_BiologicalProcess-EBI-UniProt-GOA_27.02.2019_00h00	5.39328e-11	3.82923e-09	2.15529e-09	4.31059e-09	[4, 6]	Group1	5.57769	28	[DAPL1, OR10A4, OR10AD1, OR13D1, OR1A1, OR1D2, OR1D5, OR1E2, OR2A2, OR2AG1, OR2B3, OR2T4, OR4A16, OR4C3, OR51B6, OR51E2, OR52D1, OR52N1, OR5M1, OR6C74, OR6C75, OR7G3, OR9A2, TAS2R39, TAS2R42, TAS2R43, TRPV1, VTRNA1-1]
GO:0007608	sensory perception of smell	GO_BiologicalProcess-EBI-UniProt-GOA_27.02.2019_00h00	3.92941e-08	2.59341e-06	2.15529e-09	4.31059e-09	[6]	Group1	4.87288	23	[DAPL1, OR10A4, OR10AD1, OR13D1, OR1A1, OR1D2, OR1D5, OR1E2, OR2A2, OR2AG1, OR2B3, OR2T4, OR4A16, OR4C3, OR51B6, OR51E2, OR52D1, OR52N1, OR5M1, OR6C74, OR6C75, OR7G3, OR9A2]
GO:0050911	detection of chemical stimulus involved in sensory perception of smell	GO_BiologicalProcess-EBI-UniProt-GOA_27.02.2019_00h00	9.05266e-09	6.06528e-07	2.15529e-09	4.31059e-09	[5, 7]	Group1	5.27523	23	[DAPL1, OR10A4, OR10AD1, OR13D1, OR1A1, OR1D2, OR1D5, OR1E2, OR2A2, OR2AG1, OR2B3, OR2T4, OR4A16, OR4C3, OR51B6, OR51E2, OR52D1, OR52N1, OR5M1, OR6C74, OR6C75, OR7G3, OR9A2]
GO:0004984	olfactory receptor activity	GO_BiologicalProcess-EBI-UniProt-GOA_27.02.2019_00h00	9.05266e-09	6.06528e-07	2.15529e-09	4.31059e-09	[6, 8]	Group1	5.27523	23	[DAPL1, OR10A4, OR10AD1, OR13D1, OR1A1, OR1D2, OR1D5, OR1E2, OR2A2, OR2AG1, OR2B3, OR2T4, OR4A16, OR4C3, OR51B6, OR51E2, OR52D1, OR52N1, OR5M1, OR6C74, OR6C75, OR7G3, OR9A2]
