# Supplementary material for: Novel Nasal Epithelial Cell Markers of Parkinson’s Disease Identified Using Cells Treated with α-Synuclein Preformed Fibrils
Source: J Clin Med. 2020 Jul 6;9(7):2128. doi: 10.3390/jcm9072128 (PMC7408990; doi:10.3390/jcm9072128)
Supplement: Supplementary file 1 [file jcm-09-02128-s001.zip › Supplementary Table S2.xlsx]

## Sheet: Sheet1
Gene Symbol	Fold change	Gene Description
MIR4798	2.61896	microRNA 4798
MIR3908	2.53219	microRNA 3908
SNORA36B	2.39089	small nucleolar RNA, H/ACA box 36B
ROCK1P1	2.13319	Rho-associated, coiled-coil containing protein kinase 1 pseudogene 1
MIR642B	2.06177	microRNA 642b
SNORD37	1.977	small nucleolar RNA, C/D box 37
MIR323A	1.94989	microRNA 323a
MIR4307	1.93286	microRNA 4307
GSTA2	1.90737	glutathione S-transferase alpha 2
MIR548B	1.9066	microRNA 548b
MIR4789	1.87644	microRNA 4789
SNORA7B	1.85872	small nucleolar RNA, H/ACA box 7B
LOC105369595	1.85108	uncharacterized LOC105369595
MIR548C	1.77973	microRNA 548c
SCARNA18	1.75454	small Cajal body-specific RNA 18
SNAR-D	1.73757	small ILF3/NF90-associated RNA D
C5orf60	1.73738	chromosome 5 open reading frame 60
IGHV3-72	1.73038	immunoglobulin heavy variable 3-72
SNORA15	1.71801	small nucleolar RNA, H/ACA box 15
SNORD115-9	1.71755	small nucleolar RNA, C/D box 115-9
SNORD115-9	1.71755	small nucleolar RNA, C/D box 115-9
SNORD115-5	1.71755	small nucleolar RNA, C/D box 115-5
SNORD115-11	1.71755	small nucleolar RNA, C/D box 115-11
SNORD115-11	1.71755	small nucleolar RNA, C/D box 115-11
SNORD115-11	1.71755	small nucleolar RNA, C/D box 115-11
SNORD115-11	1.71755	small nucleolar RNA, C/D box 115-11
OR10AD1	1.71318	olfactory receptor, family 10, subfamily AD, member 1
SNORA50C	1.711	small nucleolar RNA, H/ACA box 50C
SNORD115-39	1.71031	small nucleolar RNA, C/D box 115-39
SH3GL1P2	1.70209	SH3-domain GRB2-like 1 pseudogene 2
SNORD114-26	1.69736	small nucleolar RNA, C/D box 114-26
IGLV3-27	1.69598	immunoglobulin lambda variable 3-27
SNORD116-1	1.69519	small nucleolar RNA, C/D box 116-1
SNORA54	1.69338	small nucleolar RNA, H/ACA box 54
SNORA2A	1.69296	small nucleolar RNA, H/ACA box 2A
MIR4472-1	1.68964	microRNA 4472-1
SNORD115-22	1.688	small nucleolar RNA, C/D box 115-22
DLG3-AS1	1.66728	DLG3 antisense RNA 1
DPY19L1P1	1.65355	DPY19L1 pseudogene 1
SNORD103C	1.64872	small nucleolar RNA, C/D box 103C
SNORD116-30	1.64623	small nucleolar RNA, C/D box 116-30
SPRNP1	1.63583	shadow of prion protein homolog (zebrafish) pseudogene 1
SNORA36C	1.62994	small nucleolar RNA, H/ACA box 36C
SNORA13	1.62942	small nucleolar RNA, H/ACA box 13
LOC102723724	1.62742	uncharacterized LOC102723724
SNORD114-12	1.62671	small nucleolar RNA, C/D box 114-12
LOC641746	1.62046	glycine cleavage system protein H (aminomethyl carrier) pseudogene
SNORA14B	1.61404	small nucleolar RNA, H/ACA box 14B
OR5M1	1.61223	olfactory receptor, family 5, subfamily M, member 1
SNORD116-25	1.60877	small nucleolar RNA, C/D box 116-25
DAPL1	1.60278	death associated protein like 1
IFIT1B	1.60148	interferon-induced protein with tetratricopeptide repeats 1B
SNORD115-6	1.60059	small nucleolar RNA, C/D box 115-6
SNORD115-42	1.60059	small nucleolar RNA, C/D box 115-42
MIR301B	1.60031	microRNA 301b
SNORD60	1.59926	small nucleolar RNA, C/D box 60
SCARNA23	1.59739	small Cajal body-specific RNA 23
LOC101928932	1.59501	uncharacterized LOC101928932
LOC105376561	1.5948	uncharacterized LOC105376561
LOC105378794	1.58875	uncharacterized LOC105378794
SNORA12	1.58791	small nucleolar RNA, H/ACA box 12
EPN1	1.58671	epsin 1
OR2T4	1.58668	olfactory receptor, family 2, subfamily T, member 4
LOC100129233	1.58654	uncharacterized LOC100129233
SNORD116-27	1.58325	small nucleolar RNA, C/D box 116-27
SNORD62A	1.58288	small nucleolar RNA, C/D box 62A
SNORD62A	1.58288	small nucleolar RNA, C/D box 62A
TSTD3	1.58265	thiosulfate sulfurtransferase (rhodanese)-like domain containing 3
MIR3200	1.58056	microRNA 3200
SNORA14A	1.58013	small nucleolar RNA, H/ACA box 14A
SNORD9	1.57944	small nucleolar RNA, C/D box 9
LOC100506766	1.57554	uncharacterized LOC100506766
TAS2R43	1.57324	taste receptor, type 2, member 43
SPANXN5	1.57297	SPANX family, member N5
C14orf178	1.57272	chromosome 14 open reading frame 178
SNORD70	1.57045	small nucleolar RNA, C/D box 70
SNORA65	1.56848	small nucleolar RNA, H/ACA box 65
OTOL1	1.56131	otolin 1
SNORD111	1.56037	small nucleolar RNA, C/D box 111
SNORD104	1.55802	small nucleolar RNA, C/D box 104
TRBJ2-4	1.55785	T cell receptor beta joining 2-4
DGCR10	1.55697	DiGeorge syndrome critical region gene 10 (non-protein coding)
MIR518A1	1.55627	microRNA 518a-1
DHRSX	1.55047	dehydrogenase/reductase (SDR family) X-linked
SNORD16	1.54966	small nucleolar RNA, C/D box 16
SNORD115-44	1.54753	small nucleolar RNA, C/D box 115-44
OR13D1	1.54633	olfactory receptor, family 13, subfamily D, member 1
SNORD116-23	1.54415	small nucleolar RNA, C/D box 116-23
ATHL1	1.54372	ATH1, acid trehalase-like 1 (yeast)
KRTAP19-8	1.54184	keratin associated protein 19-8
RNU6-57P	1.5391	RNA, U6 small nuclear 57, pseudogene
LOC100506929	1.53892	uncharacterized LOC100506929
RNU6ATAC	1.53769	RNA, U6atac small nuclear (U12-dependent splicing)
SNORD115-20	1.53623	small nucleolar RNA, C/D box 115-20
LINC01232	1.53537	long intergenic non-protein coding RNA 1232
MIR4712	1.53356	microRNA 4712
MIR518A2	1.53174	microRNA 518a-2
SNORA72	1.52564	small nucleolar RNA, H/ACA box 72
LOC101928076	1.52512	uncharacterized LOC101928076
HBG2	1.52464	hemoglobin, gamma G
LOC105375879	1.52263	uncharacterized LOC105375879
MIR95	1.52196	microRNA 95
LOC105374298	1.52122	uncharacterized LOC105374298
SNORD92	1.51678	small nucleolar RNA, C/D box 92
BAGE4	1.51348	B melanoma antigen family, member 4
SNORD71	1.51048	small nucleolar RNA, C/D box 71
GBP1P1	1.50962	guanylate binding protein 1, interferon-inducible pseudogene 1
SNORD114-11	1.50797	small nucleolar RNA, C/D box 114-11
SCARNA10	1.50676	small Cajal body-specific RNA 10
FRRS1L	1.50624	ferric-chelate reductase 1-like
SNORD91B	1.5058	small nucleolar RNA, C/D box 91B
LINC00633	1.50347	long intergenic non-protein coding RNA 633
SNORD63	1.5034	small nucleolar RNA, C/D box 63
MIR432	1.50304	microRNA 432
MIR1279	1.50214	microRNA 1279
LOC105373161	1.50199	uncharacterized LOC105373161
SNORD114-28	1.501	small nucleolar RNA, C/D box 114-28
MIR4532	1.4992	microRNA 4532
NR4A2	1.49899	nuclear receptor subfamily 4, group A, member 2
LOC105371915	1.49895	uncharacterized LOC105371915
TRBJ2-2	1.49787	T cell receptor beta joining 2-2
LCN2	1.49782	lipocalin 2
LOC102723714	1.49482	uncharacterized LOC102723714
LOC105373135	1.49443	uncharacterized LOC105373135
KRTAP20-1	1.49416	keratin associated protein 20-1
LOC105378644	1.49376	uncharacterized LOC105378644
SNORA50A	1.49247	small nucleolar RNA, H/ACA box 50A
PRORSD1P	1.49227	prolyl-tRNA synthetase associated domain containing 1, pseudogene
ZBED9	1.49068	zinc finger, BED-type containing 9
SNORD59A	1.4887	small nucleolar RNA, C/D box 59A
CCDC30	1.48752	coiled-coil domain containing 30
OR1D2	1.48606	olfactory receptor, family 1, subfamily D, member 2
SNORA68	1.48424	small nucleolar RNA, H/ACA box 68
RNU11	1.4842	RNA, U11 small nuclear
IGLV3-32	1.48309	immunoglobulin lambda variable 3-32 (non-functional)
FAHD2B	1.48264	fumarylacetoacetate hydrolase domain containing 2B
SNORD117	1.48125	small nucleolar RNA, C/D box 117
MIR1321	1.47728	microRNA 1321
CXADRP3	1.47664	coxsackie virus and adenovirus receptor pseudogene 3
AGBL5-AS1	1.47531	AGBL5 antisense RNA 1
SNORD116-8	1.47423	small nucleolar RNA, C/D box 116-8
ZNF197-AS1	1.47285	ZNF197 antisense RNA 1
LL0XNC01-250H12.3	1.47281	uncharacterized LOC100506901
ZNF430	1.47271	zinc finger protein 430
SNORD1B	1.47217	small nucleolar RNA, C/D box 1B
AKR1C4	1.47171	aldo-keto reductase family 1, member C4
MIR4298	1.47092	microRNA 4298
SNORD8	1.47014	small nucleolar RNA, C/D box 8
SNORD126	1.47005	small nucleolar RNA, C/D box 126
SNORD115-17	1.46998	small nucleolar RNA, C/D box 115-17
SNORD115-17	1.46998	small nucleolar RNA, C/D box 115-17
SNORD115-17	1.46998	small nucleolar RNA, C/D box 115-17
SNORD90	1.46994	small nucleolar RNA, C/D box 90
SNORA71B	1.46897	small nucleolar RNA, H/ACA box 71B
RNU12	1.46877	RNA, U12 small nuclear
LOC105371784	1.46806	uncharacterized LOC105371784
LL22NC03-86D4.1	1.46714	uncharacterized LOC105373010
LOC105377183	1.46642	uncharacterized LOC105377183
SNORD114-1	1.46517	small nucleolar RNA, C/D box 114-1
OR1D5	1.46472	olfactory receptor, family 1, subfamily D, member 5
RHD	1.46434	Rh blood group, D antigen
CHAC2	1.46376	ChaC, cation transport regulator homolog 2 (E. coli)
LOC285500	1.46296	uncharacterized LOC285500
SCARNA4	1.46235	small Cajal body-specific RNA 4
SNORD116-3	1.46231	small nucleolar RNA, C/D box 116-3
SNORD116-3	1.46231	small nucleolar RNA, C/D box 116-3
ESPNP	1.4614	espin pseudogene
DPH6-AS1	1.46095	DPH6 antisense RNA 1 (head to head)
CHRM5	1.46001	cholinergic receptor, muscarinic 5
SNORA2B	1.45993	small nucleolar RNA, H/ACA box 2B
SCARNA15	1.45886	small Cajal body-specific RNA 15
IGHD2-8	1.45617	immunoglobulin heavy diversity 2-8
MIR4717	1.45558	microRNA 4717
IL17A	1.45453	interleukin 17A
MIR29B1	1.45196	microRNA 29b-1
HMX3	1.44887	H6 family homeobox 3
IGHV3-48	1.44833	immunoglobulin heavy variable 3-48
LOC105373920	1.44779	uncharacterized LOC105373920
SRGN	1.44684	serglycin
LOC105373202	1.44625	uncharacterized LOC105373202
MIR493	1.44428	microRNA 493
LOC100289333	1.44421	uncharacterized LOC100289333
LOC102723640	1.44344	uncharacterized LOC102723640
SNORD10	1.44332	small nucleolar RNA, C/D box 10
LOC105373736	1.44325	uncharacterized LOC105373736
OR2A20P	1.44292	olfactory receptor, family 2, subfamily A, member 20 pseudogene
NKAP	1.44206	NFKB activating protein
SNORD115-16	1.4404	small nucleolar RNA, C/D box 115-16
SNORD115-1	1.4404	small nucleolar RNA, C/D box 115-1
DKFZP434L187	1.43906	uncharacterized LOC26082
XYLT1	1.4386	xylosyltransferase I
LOC101929787	1.43815	uncharacterized LOC101929787
MAP3K7CL	1.43813	MAP3K7 C-terminal like
SNORA60	1.43807	small nucleolar RNA, H/ACA box 60
LINC01483	1.43779	long intergenic non-protein coding RNA 1483
MIR548X2	1.43283	microRNA 548x-2
FCN2	1.43273	ficolin (collagen/fibrinogen domain containing lectin) 2
LOC101928906	1.43256	uncharacterized LOC101928906
TRIM48	1.43224	tripartite motif containing 48
KRTAP4-7	1.43168	keratin associated protein 4-7
CYP2B7P	1.43098	cytochrome P450, family 2, subfamily B, polypeptide 7, pseudogene
SYNE4	1.43085	spectrin repeat containing, nuclear envelope family member 4
MIR520C	1.42923	microRNA 520c
LOC283194	1.42867	uncharacterized LOC283194
SNORA74B	1.42864	small nucleolar RNA, H/ACA box 74B
MIR1193	1.42848	microRNA 1193
KCTD21-AS1	1.427	KCTD21 antisense RNA 1
SLC2A9	1.42686	solute carrier family 2 (facilitated glucose transporter), member 9
P2RX6P	1.4265	purinergic receptor P2X, ligand gated ion channel, 6 pseudogene
SCARNA8	1.42609	small Cajal body-specific RNA 8
MIR302A	1.42473	microRNA 302a
LOC105378976	1.42273	uncharacterized LOC105378976
SNORD115-48	1.42191	small nucleolar RNA, C/D box 115-48
SNORD121A	1.42172	small nucleolar RNA, C/D box 121A
MIRLET7F1	1.42172	microRNA let-7f-1
RPSAP9	1.42141	ribosomal protein SA pseudogene 9
LOC105374265	1.42062	uncharacterized LOC105374265
MIR296	1.42056	microRNA 296
LOC101928152	1.42001	uncharacterized LOC101928152
GHRLOS	1.41958	ghrelin opposite strand/antisense RNA
OR1A1	1.41862	olfactory receptor, family 1, subfamily A, member 1
LOC101927120	1.41799	uncharacterized LOC101927120
CCDC182	1.41717	coiled-coil domain containing 182
TAS2R42	1.41584	taste receptor, type 2, member 42
RNVU1-19	1.41485	RNA, variant U1 small nuclear 19
FBXL22	1.41462	F-box and leucine-rich repeat protein 22
RNVU1-3	1.41395	RNA, variant U1 small nuclear 3
RNVU1-3	1.41395	RNA, variant U1 small nuclear 3
SNORA75	1.41381	small nucleolar RNA, H/ACA box 75
LINC01029	1.41377	long intergenic non-protein coding RNA 1029
TAS2R39	1.41354	taste receptor, type 2, member 39
SNORD116-26	1.41177	small nucleolar RNA, C/D box 116-26
LOC105377391	1.41129	uncharacterized LOC105377391
LOC102724297	1.40884	uncharacterized LOC102724297
TRGV9	1.40855	T cell receptor gamma variable 9
WNT5A	1.40817	wingless-type MMTV integration site family, member 5A
SELL	1.4076	selectin L
SNORA28	1.40738	small nucleolar RNA, H/ACA box 28
OR1E2	1.40729	olfactory receptor, family 1, subfamily E, member 2
ACBD7	1.40722	acyl-CoA binding domain containing 7
RNVU1-6	1.40692	RNA, variant U1 small nuclear 6
LOC105376387	1.40462	endogenous retrovirus group K member 7 Env polyprotein-like
EIF1AX-AS1	1.40446	EIF1AX antisense RNA 1
RNVU1-4	1.40436	RNA, variant U1 small nuclear 4
RNVU1-4	1.40436	RNA, variant U1 small nuclear 4
LOC642426	1.40334	uncharacterized LOC642426
MIR181A2	1.40326	microRNA 181a-2
LOC104968399	1.40161	ncRNA
GAL3ST2	1.40157	galactose-3-O-sulfotransferase 2
ACTN2	1.40144	actinin, alpha 2
MIR516B2	1.40131	microRNA 516b-2
CDC14B	1.40093	cell division cycle 14B
TTTY19	1.40039	testis-specific transcript, Y-linked 19 (non-protein coding)
SNORD114-3	1.39897	small nucleolar RNA, C/D box 114-3
MIR2113	1.3989	microRNA 2113
LOC105379357	1.39864	uncharacterized LOC105379357
ZNF474	1.3985	zinc finger protein 474
TPT1	1.39841	tumor protein, translationally-controlled 1
LOC105370960	1.39776	uncharacterized LOC105370960
RNU6-76P	1.3971	RNA, U6 small nuclear 76, pseudogene
CLCNKB	1.39686	chloride channel, voltage-sensitive Kb
LOC101929759	1.39665	uncharacterized LOC101929759
C1orf54	1.39659	chromosome 1 open reading frame 54
CXCL1	1.3965	chemokine (C-X-C motif) ligand 1 (melanoma growth stimulating activity, alpha)
CCDC13	1.39648	coiled-coil domain containing 13
RNU4ATAC	1.39595	RNA, U4atac small nuclear (U12-dependent splicing)
LINC01047	1.39584	long intergenic non-protein coding RNA 1047
LOC101928414	1.39542	uncharacterized LOC101928414
FMR1-AS1	1.39418	FMR1 antisense RNA 1
MIR548AM	1.3933	microRNA 548am
TPSD1	1.39237	tryptase delta 1
LYPD8	1.39217	LY6/PLAUR domain containing 8
LOC105376208	1.39161	uncharacterized LOC105376208
IGHV3-35	1.39123	immunoglobulin heavy variable 3-35 (non-functional)
ATP5EP2	1.39091	ATP synthase, H+ transporting, mitochondrial F1 complex, epsilon subunit pseudogene 2
CACNB4	1.39079	calcium channel, voltage-dependent, beta 4 subunit
HS6ST3	1.39053	heparan sulfate 6-O-sulfotransferase 3
LOC100507194	1.39017	uncharacterized LOC100507194
DRGX	1.38902	dorsal root ganglia homeobox
LOC105378318	1.38869	uncharacterized LOC105378318
SNORD12	1.38789	small nucleolar RNA, C/D box 12
SNORD42A	1.3873	small nucleolar RNA, C/D box 42A
MTRNR2L9	1.38712	MT-RNR2-like 9
SNORD116-5	1.38681	small nucleolar RNA, C/D box 116-5
SNORD116-5	1.38681	small nucleolar RNA, C/D box 116-5
LOC102724196	1.38667	uncharacterized LOC102724196
LOC105370499	1.38665	uncharacterized LOC105370499
MSTO1	1.38564	misato 1, mitochondrial distribution and morphology regulator
LINC00612	1.38543	long intergenic non-protein coding RNA 612
LOC105379082	1.38543	uncharacterized LOC105379082
MIR3130-1	1.38542	microRNA 3130-1
TRPV1	1.38523	transient receptor potential cation channel, subfamily V, member 1
NPIPB8	1.38509	nuclear pore complex interacting protein family, member B8
CD34	1.38509	CD34 molecule
SNORD114-9	1.38448	small nucleolar RNA, C/D box 114-9
METTL21C	1.38432	methyltransferase like 21C
MYF5	1.38379	myogenic factor 5
FLJ45248	1.38367	FLJ45248 protein
LINC00845	1.38348	long intergenic non-protein coding RNA 845
RNVU1-20	1.38322	RNA, variant U1 small nuclear 20
LOC100131174	1.38284	uncharacterized LOC100131174
MIR4324	1.38188	microRNA 4324
LINC01038	1.38163	long intergenic non-protein coding RNA 1038
UVSSA	1.38142	UV stimulated scaffold protein A
SMR3B	1.3807	submaxillary gland androgen regulated protein 3B
LOC105371559	1.38068	uncharacterized LOC105371559
FLG2	1.37982	filaggrin family member 2
SNORA59B	1.37964	small nucleolar RNA, H/ACA box 59B
SNORA59B	1.37964	small nucleolar RNA, H/ACA box 59B
MIR23C	1.37942	microRNA 23c
MIR522	1.37936	microRNA 522
LOC101927281	1.37925	uncharacterized LOC101927281
TRAV8-3	1.37879	T cell receptor alpha variable 8-3
LOC101928716	1.37838	uncharacterized LOC101928716
SNORD17	1.37828	small nucleolar RNA, C/D box 17
FAM53A	1.37805	family with sequence similarity 53, member A
LOC105372288	1.37795	uncharacterized LOC105372288
CCL8	1.37734	chemokine (C-C motif) ligand 8
OR4C3	1.37729	olfactory receptor, family 4, subfamily C, member 3
LOC105375700	1.37703	uncharacterized LOC105375700
SNORD11	1.37661	small nucleolar RNA, C/D box 11
ACTL10	1.37653	actin-like 10
LOC105379777	1.37576	uncharacterized LOC105379777
SPATA9	1.37531	spermatogenesis associated 9
SNORA17A	1.37444	small nucleolar RNA, H/ACA box 17A
MIR320D1	1.37426	microRNA 320d-1
MIR409	1.374	microRNA 409
PRR22	1.3735	proline rich 22
KRTAP5-8	1.37279	keratin associated protein 5-8
C19orf25	1.37275	chromosome 19 open reading frame 25
FAM65C	1.3725	family with sequence similarity 65, member C
LINC01582	1.3723	long intergenic non-protein coding RNA 1582
GPR84	1.37204	G protein-coupled receptor 84
POTEM	1.37185	POTE ankyrin domain family, member M
C6orf141	1.37166	chromosome 6 open reading frame 141
LINC01260	1.37165	long intergenic non-protein coding RNA 1260
LOC105373251	1.3699	uncharacterized LOC105373251
TRIM51	1.36921	tripartite motif-containing 51
RNASEL	1.36863	ribonuclease L (2,5-oligoisoadenylate synthetase-dependent)
LOC105369663	1.36818	uncharacterized LOC105369663
LOC284648	1.36808	uncharacterized LOC284648
SCARNA21	1.36748	small Cajal body-specific RNA 21
C11orf72	1.36711	chromosome 11 open reading frame 72
KRT6C	1.3665	keratin 6C, type II
SNORD41	1.36648	small nucleolar RNA, C/D box 41
LOC105369697	1.36642	uncharacterized LOC105369697
VTRNA1-1	1.36602	vault RNA 1-1
DCAF4L1	1.36584	DDB1 and CUL4 associated factor 4-like 1
RNASE3	1.36545	ribonuclease, RNase A family, 3
LOC105374552	1.36542	uncharacterized LOC105374552
SNORA2C	1.36537	small nucleolar RNA, H/ACA box 2C
DLGAP1-AS1	1.36534	DLGAP1 antisense RNA 1
LINC01386	1.36503	long intergenic non-protein coding RNA 1386
SLC2A2	1.36482	solute carrier family 2 (facilitated glucose transporter), member 2
C20orf144	1.36461	chromosome 20 open reading frame 144
MIR4729	1.3639	microRNA 4729
SNORD116-24	1.36376	small nucleolar RNA, C/D box 116-24
MED25	1.36319	mediator complex subunit 25
U2AF1L4	1.36304	U2 small nuclear RNA auxiliary factor 1-like 4
SHFM1	1.36248	split hand/foot malformation (ectrodactyly) type 1
NGFR	1.36227	nerve growth factor receptor
CYP11B2	1.36157	cytochrome P450, family 11, subfamily B, polypeptide 2
IL15RA	1.36135	interleukin 15 receptor, alpha
SNORA24	1.36112	small nucleolar RNA, H/ACA box 24
LOC101928887	1.36106	uncharacterized LOC101928887
KLRF1	1.36082	killer cell lectin-like receptor subfamily F, member 1
MIR1283-2	1.36076	microRNA 1283-2
MIR4759	1.36037	microRNA 4759
SNORD116-11	1.35937	small nucleolar RNA, C/D box 116-11
SNORD116-6	1.35868	small nucleolar RNA, C/D box 116-6
KRTAP1-5	1.35803	keratin associated protein 1-5
SNORD116-2	1.35767	small nucleolar RNA, C/D box 116-2
RPL13AP6	1.35757	ribosomal protein L13a pseudogene 6
LOC102724357	1.35739	uncharacterized LOC102724357
SNORD105B	1.3572	small nucleolar RNA, C/D box 105B
IGHV3-49	1.35712	immunoglobulin heavy variable 3-49
NPAS2	1.35706	neuronal PAS domain protein 2
LOC105378067	1.35699	uncharacterized LOC105378067
LOC101928476	1.35696	uncharacterized LOC101928476
PRM3	1.35631	protamine 3
MIR197	1.35629	microRNA 197
GOLGA2P6	1.35605	golgin A2 pseudogene 6
VPS37D	1.35545	vacuolar protein sorting 37 homolog D (S. cerevisiae)
MIR3177	1.35512	microRNA 3177
OR4A16	1.35478	olfactory receptor, family 4, subfamily A, member 16
MMP21	1.35463	matrix metallopeptidase 21
FGF20	1.35455	fibroblast growth factor 20
TRAV35	1.35454	T cell receptor alpha variable 35
BRCAT107	1.35431	breast cancer-associated transcript 107
CASP4	1.35416	caspase 4
MIR626	1.35328	microRNA 626
HLA-DRB5	1.35268	major histocompatibility complex, class II, DR beta 5
SNORD115-14	1.35262	small nucleolar RNA, C/D box 115-14
LOC105370408	1.35204	uncharacterized LOC105370408
SORCS3	1.35181	sortilin-related VPS10 domain containing receptor 3
SCNN1B	1.35163	sodium channel, non voltage gated 1 beta subunit
CD300E	1.35154	CD300e molecule
CATSPER2P1	1.35009	cation channel, sperm associated 2 pseudogene 1
MIR16-2	1.34979	microRNA 16-2
MIR3919	1.34959	microRNA 3919
MIR550A3	1.34957	microRNA 550a-3
LOC105369368	1.3495	uncharacterized LOC105369368
LOC105373429	1.3493	uncharacterized LOC105373429
LOC105377555	1.34929	uncharacterized LOC105377555
SMAD4	1.34924	SMAD family member 4
RNU6-64P	1.34921	RNA, U6 small nuclear 64, pseudogene
MIR381	1.34916	microRNA 381
HIST1H2AB	1.34885	histone cluster 1, H2ab
TEX36	1.34851	testis expressed 36
SNORD59B	1.34811	small nucleolar RNA, C/D box 59B
LOC105370415	1.34803	uncharacterized LOC105370415
STMN2	1.34787	stathmin 2
LOC439933	1.34773	uncharacterized LOC439933
TCEAL3	1.34758	transcription elongation factor A (SII)-like 3
MREG	1.34697	melanoregulin
LOC101928087	1.34695	uncharacterized LOC101928087
SLC25A52	1.34663	solute carrier family 25, member 52
CES5AP1	1.34643	carboxylesterase 5A pseudogene 1
LOC105379177	1.34602	uncharacterized LOC105379177
LOC101929340	1.34592	uncharacterized LOC101929340
ZIC3	1.34559	Zic family member 3
OR6C74	1.34557	olfactory receptor, family 6, subfamily C, member 74
ESRRA	1.34524	estrogen-related receptor alpha
MIR329-2	1.34458	microRNA 329-2
CACNB2	1.34443	calcium channel, voltage-dependent, beta 2 subunit
TBC1D28	1.3444	TBC1 domain family, member 28
CEACAM6	1.34407	carcinoembryonic antigen-related cell adhesion molecule 6 (non-specific cross reacting antigen)
KLHDC1	1.34393	kelch domain containing 1
MIR1183	1.3439	microRNA 1183
TRIM53AP	1.34369	tripartite motif containing 53A, pseudogene
SCARNA1	1.34335	small Cajal body-specific RNA 1
MIR934	1.34227	microRNA 934
SNORD69	1.34209	small nucleolar RNA, C/D box 69
MIR3682	1.34191	microRNA 3682
SNORD114-22	1.34169	small nucleolar RNA, C/D box 114-22
KRT6B	1.3414	keratin 6B, type II
LOC105370616	1.34064	uncharacterized LOC105370616
BMPR1B-AS1	1.34039	BMPR1B antisense RNA 1 (head to head)
LOC100128593	1.34021	uncharacterized LOC100128593
TNFAIP8	1.34005	tumor necrosis factor, alpha-induced protein 8
RFPL2	1.33971	ret finger protein-like 2
SMPD4	1.33947	sphingomyelin phosphodiesterase 4, neutral membrane (neutral sphingomyelinase-3)
PRR13	1.3394	proline rich 13
LOC105370306	1.33938	uncharacterized LOC105370306
NMBR	1.33929	neuromedin B receptor
TPI1P3	1.33868	triosephosphate isomerase 1 pseudogene 3
LOC100506405	1.33853	uncharacterized LOC100506405
TRIM64B	1.33849	tripartite motif containing 64B
HIST1H3I	1.33828	histone cluster 1, H3i
OCM2	1.33823	oncomodulin 2
MIR1827	1.33822	microRNA 1827
LOC102724050	1.33821	uncharacterized LOC102724050
LILRA4	1.3379	leukocyte immunoglobulin-like receptor, subfamily A (with TM domain), member 4
C6orf226	1.3376	chromosome 6 open reading frame 226
OR52N1	1.33731	olfactory receptor, family 52, subfamily N, member 1
SNORA21	1.33712	small nucleolar RNA, H/ACA box 21
MIR3179-1	1.33684	microRNA 3179-1
MIR505	1.33657	microRNA 505
LOC102724478	1.33631	uncharacterized LOC102724478
SNORD114-25	1.33603	small nucleolar RNA, C/D box 114-25
MIR32	1.33573	microRNA 32
GLUD1P7	1.33525	glutamate dehydrogenase 1 pseudogene 7
ELFN1-AS1	1.33519	ELFN1 antisense RNA 1
LOC105376306	1.33513	uncharacterized LOC105376306
ANXA2P3	1.33511	annexin A2 pseudogene 3
ADAP1	1.33502	ArfGAP with dual PH domains 1
HTR1F	1.33488	5-hydroxytryptamine (serotonin) receptor 1F, G protein-coupled
S100A3	1.33445	S100 calcium binding protein A3
LOC105374567	1.33442	proline-rich protein 2-like
ZDHHC19	1.33433	zinc finger, DHHC-type containing 19
LOC101928398	1.33428	uncharacterized LOC101928398
LOC102724323	1.33412	uncharacterized LOC102724323
C10orf105	1.33405	chromosome 10 open reading frame 105
MIR548Y	1.33397	microRNA 548y
FAM35BP	1.33389	family with sequence similarity 35, member A pseudogene
TCEAL3	1.33382	transcription elongation factor A (SII)-like 3
OR7G3	1.33285	olfactory receptor, family 7, subfamily G, member 3
SNORD83A	1.33261	small nucleolar RNA, C/D box 83A
EHD3	1.33249	EH domain containing 3
PRM2	1.33229	protamine 2
EGR1	1.33096	early growth response 1
ZNF645	1.33066	zinc finger protein 645
LOC105374274	1.33064	uncharacterized LOC105374274
MIR4272	1.33054	microRNA 4272
HOXD-AS2	1.33042	HOXD cluster antisense RNA 2
MIR550A2	1.33034	microRNA 550a-2
OR51E2	1.33015	olfactory receptor, family 51, subfamily E, member 2
LOC105375899	1.33012	uncharacterized LOC105375899
LOC101928505	1.33003	uncharacterized LOC101928505
MRPL42P5	1.32997	mitochondrial ribosomal protein L42 pseudogene 5
ABCG8	1.32995	ATP binding cassette subfamily G member 8
MIR188	1.32972	microRNA 188
LOC105373236	1.32961	uncharacterized LOC105373236
CATSPER2	1.32944	cation channel, sperm associated 2
OSR2	1.32914	odd-skipped related transciption factor 2
SNORA64	1.32902	small nucleolar RNA, H/ACA box 64
LOC157273	1.32901	uncharacterized LOC157273
C11orf44	1.32874	chromosome 11 open reading frame 44
IFNA4	1.32853	interferon, alpha 4
SLC7A14	1.32845	solute carrier family 7, member 14
LOC105376895	1.32833	uncharacterized LOC105376895
MIR4678	1.32829	microRNA 4678
LOC105373113	1.32787	uncharacterized LOC105373113
MIR4503	1.32771	microRNA 4503
CD6	1.32765	CD6 molecule
TRBV20OR9-2	1.32754	T cell receptor beta variable 20/OR9-2 (non-functional)
SNORD116-29	1.32702	small nucleolar RNA, C/D box 116-29
LOC101928923	1.32702	uncharacterized LOC101928923
LOC102724210	1.32659	uncharacterized LOC102724210
IFI27	1.32648	interferon, alpha-inducible protein 27
SNORD46	1.32645	small nucleolar RNA, C/D box 46
HIST1H2AH	1.32641	histone cluster 1, H2ah
CHADL	1.32639	chondroadherin-like
PABPC3	1.32634	poly(A) binding protein, cytoplasmic 3
PCDHB9	1.32626	protocadherin beta 9
RS1	1.32609	retinoschisin 1
LOC101928674	1.32595	uncharacterized LOC101928674
LOC645485	1.32589	uncharacterized LOC645485
EVI2B	1.32576	ecotropic viral integration site 2B
CAPN10	1.32491	calpain 10
SCARNA22	1.32453	small Cajal body-specific RNA 22
IGHG1	1.32452	immunoglobulin heavy constant gamma 1 (G1m marker)
JMJD4	1.32389	jumonji domain containing 4
NIPSNAP3B	1.32376	nipsnap homolog 3B (C. elegans)
HTR2A-AS1	1.3232	HTR2A antisense RNA 1
MIR3179-1	1.32233	microRNA 3179-1
KITLG	1.3223	KIT ligand
SNORA11B	1.32222	small nucleolar RNA, H/ACA box 11B
DLGAP1-AS2	1.32214	DLGAP1 antisense RNA 2
LOC102724527	1.32179	uncharacterized LOC102724527
LOC105370057	1.32169	uncharacterized LOC105370057
AQP7	1.32163	aquaporin 7
LMO7DN-IT1	1.32106	LMO7DN intronic transcript 1
POTEG	1.32106	POTE ankyrin domain family, member G
AQP7P3	1.32086	aquaporin 7 pseudogene 3
LINC00424	1.32045	long intergenic non-protein coding RNA 424
CDK10	1.32038	cyclin-dependent kinase 10
LINC01538	1.3202	long intergenic non-protein coding RNA 1538
LOC730159	1.32017	uncharacterized LOC730159
DEFB115	1.32004	defensin, beta 115
MIR379	1.31987	microRNA 379
VSTM4	1.31976	V-set and transmembrane domain containing 4
MIR3913-2	1.31923	microRNA 3913-2
OR2B3	1.31913	olfactory receptor, family 2, subfamily B, member 3
IL6R	1.31901	interleukin 6 receptor
SH3RF3-AS1	1.31864	SH3RF3 antisense RNA 1
LOC101927412	1.31826	uncharacterized LOC101927412
LINC00564	1.31823	long intergenic non-protein coding RNA 564
MIR518E	1.31736	microRNA 518e
SNORD13P1	1.31713	small nucleolar RNA, C/D box 13 pseudogene 1
MPP3	1.31685	membrane protein, palmitoylated 3
LOC105369526	1.31628	uncharacterized LOC105369526
SNORA33	1.31611	small nucleolar RNA, H/ACA box 33
SNORA37	1.31598	small nucleolar RNA, H/ACA box 37
MIR3591	1.31569	microRNA 3591
IGHG1	1.31493	immunoglobulin heavy constant gamma 1 (G1m marker)
LOC105372640	1.31487	uncharacterized LOC105372640
RNU1-13P	1.31439	RNA, U1 small nuclear 13, pseudogene
RNU1-13P	1.31439	RNA, U1 small nuclear 13, pseudogene
PTH	1.31437	parathyroid hormone
HIST1H4D	1.31406	histone cluster 1, H4d
IGHM	1.31389	immunoglobulin heavy constant mu
GPR119	1.31333	G protein-coupled receptor 119
GJA1	1.31311	gap junction protein alpha 1
LOC100129175	1.31232	uncharacterized LOC100129175
MLKL	1.31228	mixed lineage kinase domain-like
ANKUB1	1.31225	ankyrin repeat and ubiquitin domain containing 1
CAPN15	1.31214	calpain 15
LOC102724212	1.31213	uncharacterized LOC102724212
LOC105378973	1.31199	uncharacterized LOC105378973
LOC105370586	1.31185	uncharacterized LOC105370586
LOC102724897	1.31176	uncharacterized LOC102724897
PIRC66	1.31159	piwi-interacting RNA cluster 66
TRIL	1.31153	TLR4 interactor with leucine-rich repeats
CHAF1B	1.31099	chromatin assembly factor 1, subunit B (p60)
SNORD102	1.31091	small nucleolar RNA, C/D box 102
LOC105377341	1.31082	uncharacterized LOC105377341
ZNF862	1.31056	zinc finger protein 862
LRRC37A3	1.31049	leucine rich repeat containing 37, member A3
MIR4646	1.31008	microRNA 4646
C16orf52	1.3099	chromosome 16 open reading frame 52
MIR374C	1.30976	microRNA 374c
LINC00869	1.30958	long intergenic non-protein coding RNA 869
VSIG1	1.30958	V-set and immunoglobulin domain containing 1
MIR496	1.30938	microRNA 496
LOC105373323	1.30916	uncharacterized LOC105373323
ITPR2	1.30898	inositol 1,4,5-trisphosphate receptor, type 2
CBX7	1.3084	chromobox homolog 7
VCX3B	1.308	variable charge, X-linked 3B
MIR4666A	1.30793	microRNA 4666a
LOC105370474	1.30725	uncharacterized LOC105370474
LOC105376093	1.30705	uncharacterized LOC105376093
DND1P1	1.30655	DND microRNA-mediated repression inhibitor 1 pseudogene 1
FDXACB1	1.30627	ferredoxin-fold anticodon binding domain containing 1
FBLL1	1.30622	fibrillarin-like 1
VNN2	1.30607	vanin 2
MIR4290HG	1.30595	MIR4290 host gene
IRAK3	1.30583	interleukin 1 receptor associated kinase 3
MIR130A	1.30577	microRNA 130a
GK2	1.30561	glycerol kinase 2
LINC01392	1.30554	long intergenic non-protein coding RNA 1392
MC3R	1.3055	melanocortin 3 receptor
MED4-AS1	1.30507	MED4 antisense RNA 1
OCM	1.30495	oncomodulin
IGLON5	1.3048	IgLON family member 5
OR2A2	1.30477	olfactory receptor, family 2, subfamily A, member 2
LOC105374584	1.30474	uncharacterized LOC105374584
TAGLN3	1.30425	transgelin 3
TAB1	1.30385	TGF-beta activated kinase 1/MAP3K7 binding protein 1
APOBEC3D	1.30349	apolipoprotein B mRNA editing enzyme, catalytic polypeptide-like 3D
EDNRA	1.30348	endothelin receptor type A
LOC105369728	1.30305	serine/arginine repetitive matrix protein 1-like
LOC101928478	1.30303	uncharacterized LOC101928478
LOC105374082	1.30296	uncharacterized LOC105374082
MSX2P1	1.30273	msh homeobox 2 pseudogene 1
LOC105373757	1.30267	uncharacterized LOC105373757
SNORD12B	1.3026	small nucleolar RNA, C/D box 12B
FOXJ1	1.30238	forkhead box J1
TCF7L2	1.30235	transcription factor 7-like 2 (T-cell specific, HMG-box)
MIR361	1.30223	microRNA 361
C10orf111	1.30203	chromosome 10 open reading frame 111
LOC105379521	1.302	uncharacterized LOC105379521
LOC105372155	1.30196	uncharacterized LOC105372155
SLC35G5	1.30156	solute carrier family 35, member G5
LOC105369691	1.30152	uncharacterized LOC105369691
SNORD89	1.30144	small nucleolar RNA, C/D box 89
RBMS3-AS1	1.30075	RBMS3 antisense RNA 1
SNORA8	1.30035	small nucleolar RNA, H/ACA box 8
LOC613206	1.30008	myeloproliferative disease associated tumor antigen 5
MIR99A	1.30004	microRNA 99a
BTF3P11	0.699143	basic transcription factor 3 pseudogene 11
LINC00477	0.698272	long intergenic non-protein coding RNA 477
LOC105374104	0.698213	uncharacterized LOC105374104
SEMA3A	0.697766	sema domain, immunoglobulin domain (Ig), short basic domain, secreted, (semaphorin) 3A
RPL10L	0.697384	ribosomal protein L10-like
LOC102723796	0.697328	transducin-like enhancer protein 2
LOC105371879	0.697297	uncharacterized LOC105371879
MIR4520-1	0.696966	microRNA 4520-1
LOC101927646	0.696751	uncharacterized LOC101927646
LINC00423	0.696724	long intergenic non-protein coding RNA 423
LOC105374838	0.696589	uncharacterized LOC105374838
MIR4688	0.696189	microRNA 4688
LOC105372542	0.694933	uncharacterized LOC105372542
SPRR2F	0.694829	small proline-rich protein 2F
MIR4499	0.694531	microRNA 4499
RNU6-66P	0.694509	RNA, U6 small nuclear 66, pseudogene
LINC00624	0.694141	long intergenic non-protein coding RNA 624
ACKR1	0.694119	atypical chemokine receptor 1 (Duffy blood group)
SNORD116-18	0.692363	small nucleolar RNA, C/D box 116-18
CIITA	0.691943	class II, major histocompatibility complex, transactivator
LOC101929460	0.691598	uncharacterized LOC101929460
KRTAP5-6	0.690419	keratin associated protein 5-6
FAM13A-AS1	0.690273	FAM13A antisense RNA 1
APOL1	0.689843	apolipoprotein L1
MIR4253	0.688386	microRNA 4253
SNORD114-5	0.688241	small nucleolar RNA, C/D box 114-5
MIR4739	0.687116	microRNA 4739
TRAV34	0.687042	T cell receptor alpha variable 34
LINC00365	0.686406	long intergenic non-protein coding RNA 365
NAALADL2-AS3	0.686123	NAALADL2 antisense RNA 3
CSNK1A1L	0.686119	casein kinase 1, alpha 1-like
LINC00276	0.68495	long intergenic non-protein coding RNA 276
CASP12	0.684243	caspase 12 (gene/pseudogene)
LOC101928565	0.684141	uncharacterized LOC101928565
ZNF735	0.684006	zinc finger protein 735
LINC00637	0.682429	long intergenic non-protein coding RNA 637
GDNF	0.682194	glial cell derived neurotrophic factor
LINC00930	0.682015	long intergenic non-protein coding RNA 930
TMCC2	0.681474	transmembrane and coiled-coil domain family 2
LOC105372488	0.680973	uncharacterized LOC105372488
DUPD1	0.680473	dual specificity phosphatase and pro isomerase domain containing 1
ZNF878	0.680009	zinc finger protein 878
LKAAEAR1	0.679914	LKAAEAR motif containing 1
LOC441956	0.678573	uncharacterized LOC441956
LINC00609	0.677461	long intergenic non-protein coding RNA 609
LOC101928807	0.67714	uncharacterized LOC101928807
LOC101927300	0.676853	uncharacterized LOC101927300
KRT34	0.674645	keratin 34, type I
LOC105370875	0.674035	uncharacterized LOC105370875
LOC105375163	0.673642	uncharacterized LOC105375163
MIR4783	0.67333	microRNA 4783
KRTAP9-4	0.672635	keratin associated protein 9-4
LOC105378734	0.672367	uncharacterized LOC105378734
ZNF132	0.671656	zinc finger protein 132
MIR29A	0.671172	microRNA 29a
MIR4301	0.66869	microRNA 4301
MIR4668	0.666952	microRNA 4668
KRT37	0.662591	keratin 37, type I
LOC102725072	0.662295	uncharacterized LOC102725072
VENTXP7	0.662086	VENT homeobox pseudogene 7
OR52D1	0.660967	olfactory receptor, family 52, subfamily D, member 1
AOC3	0.65999	amine oxidase, copper containing 3
TREML1	0.659384	triggering receptor expressed on myeloid cells-like 1
LOC105375217	0.659167	uncharacterized LOC105375217
MIR885	0.657305	microRNA 885
CLDN16	0.657196	claudin 16
LOC105377736	0.656843	uncharacterized LOC105377736
HP	0.656702	haptoglobin
THEM5	0.653444	thioesterase superfamily member 5
LOC101927405	0.652787	uncharacterized LOC101927405
LINC01119	0.65274	long intergenic non-protein coding RNA 1119
KRT19P1	0.648869	keratin 19 pseudogene 1
LOC105377123	0.648321	uncharacterized LOC105377123
OR6C75	0.647465	olfactory receptor, family 6, subfamily C, member 75
CTRB1	0.646672	chymotrypsinogen B1
LOC102724489	0.646618	uncharacterized LOC102724489
ATP5L2	0.645711	ATP synthase, H+ transporting, mitochondrial Fo complex subunit G2
FAM180A	0.643089	family with sequence similarity 180, member A
CCL2	0.641958	chemokine (C-C motif) ligand 2
LOC102723672	0.640913	uncharacterized LOC102723672
ULBP3	0.639998	UL16 binding protein 3
LOC105376193	0.636901	uncharacterized LOC105376193
TPRN	0.636397	taperin
KLK15	0.636157	kallikrein related peptidase 15
OR9A2	0.635509	olfactory receptor, family 9, subfamily A, member 2
PCDH11Y	0.635192	protocadherin 11 Y-linked
LOC105374653	0.635137	uncharacterized LOC105374653
LOC105371986	0.63499	uncharacterized LOC105371986
LOC101927973	0.63389	uncharacterized LOC101927973
LOC105370636	0.633491	uncharacterized LOC105370636
OR51B6	0.633225	olfactory receptor, family 51, subfamily B, member 6
KRTAP10-2	0.633067	keratin associated protein 10-2
LOC105369543	0.632696	uncharacterized LOC105369543
INTS4P1	0.6294	integrator complex subunit 4 pseudogene 1
LOC105374177	0.626245	uncharacterized LOC105374177
GRM2	0.624929	glutamate receptor, metabotropic 2
MIR924	0.624691	microRNA 924
ZNF300P1	0.624507	zinc finger protein 300 pseudogene 1 (functional)
ASB9P1	0.623044	ankyrin repeat and SOCS box containing 9 pseudogene 1
OR2M1P	0.622055	olfactory receptor, family 2, subfamily M, member 1 pseudogene
MIR548I2	0.617919	microRNA 548i-2
MAB21L3	0.612669	mab-21-like 3 (C. elegans)
LOC102724624	0.612122	uncharacterized protein ENSP00000382042-like
LOC105376899	0.611388	uncharacterized LOC105376899
MIR524	0.607222	microRNA 524
LOC101927798	0.606763	uncharacterized LOC101927798
OR10A4	0.605383	olfactory receptor, family 10, subfamily A, member 4
MAP3K8	0.604301	mitogen-activated protein kinase kinase kinase 8
MIR519A2	0.597831	microRNA 519a-2
TMC3	0.594447	transmembrane channel like 3
BAGE2	0.578673	B melanoma antigen family, member 2
SNORA70F	0.570455	small nucleolar RNA, H/ACA box 70F
LOC105373343	0.569649	uncharacterized LOC105373343
LOC105378360	0.568941	uncharacterized LOC105378360
MIR1271	0.562225	microRNA 1271
SPAG1	0.55814	sperm associated antigen 1
TTTY18	0.547921	testis-specific transcript, Y-linked 18 (non-protein coding)
LOC440602	0.525078	uncharacterized LOC440602
CYP4F35P	0.524329	cytochrome P450, family 4, subfamily F, polypeptide 35, pseudogene
C1orf189	0.493619	chromosome 1 open reading frame 189
OR2AG1	0.486097	olfactory receptor, family 2, subfamily AG, member 1 (gene/pseudogene)
